# Supplementary material for: Evaluation of neonatal mortality data completeness and accuracy in Ghana
Source: PLoS One. 2021 Mar 4;16(3):e0239049. doi: 10.1371/journal.pone.0239049 (PMC7932152; doi:10.1371/journal.pone.0239049)
Supplement: S1 Dataset — (XLSX) [file pone.0239049.s001.xlsx]

## Sheet: Sheet1
Lot number	Facility number	Region	Facility ownership	Calendar year	Total number of neonatal deaths recorded in calendar year	Number of IND sampled	Number of correct final principal/primary diagnosis recorded in the A&D register compared to Gold Standard or Alternate Source (out of the 20 cases selected in the random sample) for that calendar year	Equal to or Above Decision Rule? Yes or No	Number of IND with death certificate completed	Comments
1	1	Ashanti	chag	2014	72	20	15	No	0
2	1	Ashanti	chag	2015	59	20	12	No	0
3	1	Ashanti	chag	2016	73	20	15	No	0
4	1	Ashanti	chag	2017	108	20	14	No	0
6	2	Ashanti	chag	2015	49	20	18	Yes	0
7	2	Ashanti	chag	2016	41	20	13	No	0
11	3	Ashanti	gov	2016	25	20	18	Yes	0
12	3	Ashanti	gov	2017	27	20	17	Yes	0
13	4	Ashanti	gov	2014	20	20	18	Yes	0
20	5	Ashanti	chag	2017	26	20	15	No	0
29	8	Brong Ahafo	gov	2014	126	20	19	Yes	0
30	8	Brong Ahafo	gov	2015	92	20	18	Yes	0
31	8	Brong Ahafo	gov	2016	115	20	18	Yes	0
32	8	Brong Ahafo	gov	2017	164	20	17	Yes	0
33	9	Brong Ahafo	chag	2014	37	20	13	No	20
35	9	Brong Ahafo	chag	2016	22	20	15	No	20
36	9	Brong Ahafo	chag	2017	52	20	11	No	20
37	10	Brong Ahafo	chag	2014	76	20	16	No	0
38	10	Brong Ahafo	chag	2015	49	20	11	No	0
39	10	Brong Ahafo	chag	2016	77	20	18	Yes	0
40	10	Brong Ahafo	chag	2017	28	20	13	No	0
42	11	Brong Ahafo	chag	2015	37	20	17	Yes	0
43	11	Brong Ahafo	chag	2016	44	20	18	Yes	0
44	11	Brong Ahafo	chag	2017	30	20	13	No	0
45	12	Eastern	gov	2014	164	20	14	No	20
46	12	Eastern	gov	2015	185	20	15	No	20
47	12	Eastern	gov	2016	199	20	16	No	20
48	12	Eastern	gov	2017	191	20	18	Yes	20
49	13	Eastern	chag	2014	59	20	16	No	0
50	13	Eastern	chag	2015	56	20	15	No	0
51	13	Eastern	chag	2016	76	20	13	No	1
52	13	Eastern	chag	2017	53	20	14	No	9
53	14	Eastern	chag	2014	78	20	15	No	20
54	14	Eastern	chag	2015	44	20	16	No	20
55	14	Eastern	chag	2016	36	20	17	Yes	20
56	14	Eastern	chag	2017	49	20	18	Yes	20
59	15	Eastern	gov	2016	62	20	18	Yes	0
60	15	Eastern	gov	2017	72	20	14	No	0
61	16	Volta	chag	2014	35	20	13	No	0
63	16	Volta	chag	2016	23	20	11	No	0
64	16	Volta	chag	2017	62	20	7	No	0
66	17	Volta	chag	2015	21	20	19	Yes	0
67	17	Volta	chag	2016	27	20	17	Yes	0
68	17	Volta	chag	2017	21	20	14	No	0
70	18	Volta	gov	2015	28	20	18	No	0
71	18	Volta	gov	2016	20	20	17	Yes	0
72	18	Volta	gov	2017	26	20	11	No	0
74	19	Volta	gov	2015	85	20	10	No	0
75	19	Volta	gov	2016	112	20	13	No	0
76	19	Volta	gov	2017	104	20	11	No	0
79	20	Volta	gov	2016	35	20	17	Yes	0
80	20	Volta	gov	2017	26	20	13	No	0
21	6	Ashanti	gov	2014	23	N/A	N/A	N/A	N/A	Validation documents (i.e. death certificates, mortality audit reports, patient folders) not available
23	6	Ashanti	gov	2016	37	N/A	N/A	N/A	N/A	Validation documents (i.e. death certificates, mortality audit reports, patient folders) not available
24	6	Ashanti	gov	2017	50	N/A	N/A	N/A	N/A	Validation documents (i.e. death certificates, mortality audit reports, patient folders) not available
34	9	Brong Ahafo	chag	2015	49	N/A	N/A	N/A	N/A	Validation documents (i.e. death certificates, mortality audit reports, patient folders) not available
5	2	Ashanti	chag	2014	38	N/A	N/A	N/A	N/A	Missing admission and discharge registers
8	2	Ashanti	chag	2017	41	N/A	N/A	N/A	N/A	Missing admission and discharge registers
73	19	Volta	gov	2014	76	N/A	N/A	N/A	N/A	Missing admission and discharge registers
9	3	Ashanti	gov	2014	0	N/A	N/A	N/A	N/A	Insufficient number of IND for minimum sample size
10	3	Ashanti	gov	2015	10	N/A	N/A	N/A	N/A	Insufficient number of IND for minimum sample size
14	4	Ashanti	gov	2015	8	N/A	N/A	N/A	N/A	Insufficient number of IND for minimum sample size
15	4	Ashanti	gov	2016	8	N/A	N/A	N/A	N/A	Insufficient number of IND for minimum sample size
16	4	Ashanti	gov	2017	7	N/A	N/A	N/A	N/A	Insufficient number of IND for minimum sample size
17	5	Ashanti	chag	2014	9	N/A	N/A	N/A	N/A	Insufficient number of IND for minimum sample size
18	5	Ashanti	chag	2015	3	N/A	N/A	N/A	N/A	Insufficient number of IND for minimum sample size
19	5	Ashanti	chag	2016	18	N/A	N/A	N/A	N/A	Insufficient number of IND for minimum sample size
22	6	Ashanti	gov	2015	5	N/A	N/A	N/A	N/A	Insufficient number of IND for minimum sample size
25	7	Ashanti	gov	2014	9	N/A	N/A	N/A	N/A	Insufficient number of IND for minimum sample size
26	7	Ashanti	gov	2015	5	N/A	N/A	N/A	N/A	Insufficient number of IND for minimum sample size
27	7	Ashanti	gov	2016	11	N/A	N/A	N/A	N/A	Insufficient number of IND for minimum sample size
28	7	Ashanti	gov	2017	14	N/A	N/A	N/A	N/A	Insufficient number of IND for minimum sample size
41	11	Brong Ahafo	chag	2014	10	N/A	N/A	N/A	N/A	Insufficient number of IND for minimum sample size
57	15	Eastern	gov	2014	0	N/A	N/A	N/A	N/A	Insufficient number of IND for minimum sample size
58	15	Eastern	gov	2015	1	N/A	N/A	N/A	N/A	Insufficient number of IND for minimum sample size
62	16	Volta	chag	2015	17	N/A	N/A	N/A	N/A	Insufficient number of IND for minimum sample size
65	17	Volta	chag	2014	9	N/A	N/A	N/A	N/A	Insufficient number of IND for minimum sample size
69	18	Volta	gov	2014	17	N/A	N/A	N/A	N/A	Insufficient number of IND for minimum sample size
77	20	Volta	gov	2014	9	N/A	N/A	N/A	N/A	Insufficient number of IND for minimum sample size
78	20	Volta	gov	2015	10	N/A	N/A	N/A	N/A	Insufficient number of IND for minimum sample size
